# Supplementary material for: Serotypes and Antimicrobial Resistance in Salmonella enterica Recovered from Clinical Samples from Cattle and Swine in Minnesota, 2006 to 2015
Source: PLoS One. 2016 Dec 9;11(12):e0168016. doi: 10.1371/journal.pone.0168016 (PMC5148076; doi:10.1371/journal.pone.0168016)
Supplement: S1 Table — (CSV) [file pone.0168016.s003.csv]

Serotype	N
Salmonella typhimurium var 5-	531
Salmonella agona	373
Salmonella derby	307
Salmonella typhimurium	184
Salmonella heidelberg	168
Salmonella cholerasuis (kunzendorf)	131
Salmonella infantis	107
Salmonella senftenberg	101
Salmonella 4,5,12:I:-	68
Salmonella ohio	62
Salmonella 4,12:I:-	55
Salmonella worthington	51
Salmonella brandenburg	50
Salmonella newport	31
Salmonella mbandaka	30
Salmonella havana	18
Salmonella rissen	17
Salmonella krefeld	13
Salmonella st. paul	13
Salmonella anatum	12
Salmonella 6,7:-:1,5	11
Salmonella bredeney	11
Salmonella give	10
Salmonella london	9
Salmonella 6,7:non-motile	9
Salmonella livingstone	8
Salmonella uganda	8
Salmonella montevideo	7
Salmonella putten	6
Salmonella bovismorbificans	6
Salmonella johannesburg	6
Salmonella 4,12:non-motile	5
Salmonella oranienburg	5
Salmonella schwarzengrund	5
Salmonella cerro	5
Salmonella manhattan	5
Salmonella braenderup	4
Salmonella liverpool	4
Salmonella kiambu	4
Salmonella muenchen	3
Salmonella meleagridis	3
Salmonella 4,12:d:-	3
Salmonella litchfield	3
Salmonella 4,5,12:non-motile	3
Salmonella Rough_O:c:1,5	3
Salmonella altona	3
Salmonella enteritidis	3
Salmonella 6,7:c:-	2
Salmonella gaminara	2
Salmonella tennessee	2
Salmonella 4,12:1,v:-	2
Salmonella alachua	2
Salmonella 4,12:r:-	2
Salmonella hadar	2
Salmonella 6,7:r:-	1
Salmonella dublin	1
Salmonella Rough_O:z4,z23:-	1
Salmonella Rough_O:Nonmotile	1
Salmonella 13,23:-:l,w	1
Salmonella typhimurium var 5	1
Salmonella 3,10:1v:-	1
Salmonella thompson	1
Salmonella hartford	1
Salmonella stanley	1
Salmonella kedougou	1
Salmonella Rough_O:d:lw	1
Salmonella Rough O:r:z6	1
Salmonella rideau	1
Salmonella berta	1
Salmonella Rough O:r:1,5	1
Salmonella 6,7:Z10:-	1
Salmonella 4,5,12:-:1,2	1
Salmonella Rough O:l,v:1,7	1
Salmonella california	1
Salmonella chailey	1
Salmonella 4,5,12:-:e,n,z15	1
Salmonella cholerasuis	1
Salmonella Rough O:-:1,5	1
Salmonella kentucky	1
Multiple/Not Available	24
