# Supplementary material for: Serotypes and Antimicrobial Resistance in Salmonella enterica Recovered from Clinical Samples from Cattle and Swine in Minnesota, 2006 to 2015
Source: PLoS One. 2016 Dec 9;11(12):e0168016. doi: 10.1371/journal.pone.0168016 (PMC5148076; doi:10.1371/journal.pone.0168016)
Supplement: S2 Table — (CSV) [file pone.0168016.s004.csv]

Serotype	N
Salmonella dublin	327
Salmonella montevideo	112
Salmonella cerro	68
Salmonella muenster	46
Salmonella mbandaka	43
Salmonella kentucky	43
Salmonella meleagridis	38
Salmonella newport	35
Salmonella typhimurium var 5-	33
Salmonella agona	33
Salmonella give	29
Salmonella typhimurium	26
Salmonella 9,12: non-motile	20
Salmonella uganda	20
Salmonella 4,5,12:I:-	17
Salmonella infantis	17
Salmonella anatum	14
Salmonella give Variant 15+	9
Salmonella 4,12:I:-	8
Salmonella bredeney	7
Salmonella heidelberg	7
Salmonella oranienburg	5
Salmonella derby	4
Salmonella thompson	4
Salmonella senftenberg	4
Salmonella enteritidis	3
Salmonella johannesburg	3
Salmonella london	2
Salmonella st. paul	2
Salmonella schwarzengrund	2
Salmonella reading	2
Salmonella Rough:O:eh:1,5	2
Salmonella braenderup	2
Salmonella muenchen	2
Salmonella anatum Variant 15+	2
Salmonella panama	1
Salmonella worthington	1
Salmonella 4,12:1z13:1,7	1
Salmonella 6,7:-:1,5	1
Salmonella 6,8:e,h:-	1
Salmonella tennessee	1
Salmonella altona	1
Salmonella adelaide	1
Salmonella hadar	1
Salmonella havana	1
Salmonella putten	1
Salmonella litchfield	1
Salmonella liverpool	1
Salmonella 1,18:Nonmotile	1
Salmonella ohio	1
Salmonella 8,20:i:-	1
Salmonella muenster variant 15+	1
Salmonella III_61:-:1,5,7	1
Salmonella bareilly	1
Salmonella Rough_O:i:1,2	1
Salmonella meleagridis var. 15+	1
Salmonella Rough_O:Nonmotile	1
Salmonella Rough_O:eh:1,2	1
Salmonella Rough_O:gms:-	1
Salmonella orion	1
Multiple/Not Available	12
